# Supplementary material for: Identification of Pheromone Components of Plagionotus detritus (Coleoptera: Cerambycidae), and Attraction of Conspecifics, Competitors, and Natural Enemies to the Pheromone Blend
Source: Insects. 2021 Oct 2;12(10):899. doi: 10.3390/insects12100899 (PMC8537793; doi:10.3390/insects12100899)
Supplement: Supplementary file 1 [file insects-12-00899-s001.zip]

Archive with 1 entries (1 files):
- insects-1393615-SI.pdf
